# Supplementary material for: Comparison of Efficacy and Safety of Taxanes Plus Platinum and Fluorouracil Plus Platinum in the First-Line Treatment of Esophageal Cancer: A Systematic Review and Meta-Analysis
Source: Curr Oncol. 2022 Sep 16;29(9):6610–27. doi: 10.3390/curroncol29090519 (PMC9497974; doi:10.3390/curroncol29090519)
Supplement: Supplementary file 1 [file curroncol-29-00519-s001.zip]

Archive with 1 entries (1 files):
- curroncol-1844672-supplementary.pdf
